# Supplementary material for: A portable, ultra-low cost, open-source, pedal-controlled microinjector for laboratory use
Source: PLoS One. 2026 May 27;21(5):e0347487. doi: 10.1371/journal.pone.0347487 (PMC13215527; doi:10.1371/journal.pone.0347487)
Supplement: S1 Table — (ODS) [file pone.0347487.s001.ods]

## Sheet: Sheet1
Part #	Vendor	Description	QTY	Unit Price (USD)	Price (USD)	Assembly	Subassembly	Comment
Injector Components
3256807805945187	Aliexpress.com	Waterproof plastic junction box 115x90x55mm	1	6.69	6.69			or similar (i.e. 3256807801262118)
3256806809000805	Aliexpress.com	Mini 5A PWM 4.5-35V DC Motor Speed Controller Module	1	3.14	3.14			or similar (i.e. 1005007299153114, 3256806089939807)
3256806769059610	Aliexpress.com	DC 5V 6V 2-Position 3-Way Small Mini Electric Solenoid Air Valve	2	4.6	9.2			or similar (i.e. 3256803565537413, 2255799962408371, 3256806681343637, 3256806569677446)
3256806769098506	Aliexpress.com	DC 5V 6V Mini 370 Diaphragm Air Pump	1	5.18	5.18			or similar (i.e. 3256807256538528 -- 3.7V, 3256807143886965 – 4.5V, 3256807469572727 – 6V, 3256805680045349 – 3.7V, 3256805593249505)
56401	United States Plastic Corp	1/8" ID x 3/16" OD x 1/32" Wall Superthane® Ester-Based Tubing	1	3.2	3.2			estimated shipping $6 to US
56407	United States Plastic Corp	1/16" ID x 1/8" OD x 1/32" Wall Superthane® Ether-Based Tubing	2	4.9	9.8			estimated shipping $6 to US
65629	United States Plastic Corp	1/16" x 1/16" x 1/16" Natural Polypropylene Tee Hose Barb 3-way Fitting	1	0.73	0.73			or similar 3-way 1/16” or 1.6mm hose barb
3256806704434412	Aliexpress.com	USB Type C Connector Female Charging Jack Port	1	3.39	3.39			or similar (i.e. 3256805505525083, 3256805882089289)
3256805566912854	Aliexpress.com	Twist-on quick wire connector cap – 20 AWG / gray (pack)	1	3.4	3.4			or similar (i.e. 3256807066586373) or substitute electrical tape
3256802784079131	Aliexpress.com	Foot Pedal Switch Nonslip Momentary SPDT 2M Wire 2Pin	1	9.59	9.59			or similar, or could use 3256801304197504 for no-plug version
3256805634243878	Aliexpress.com	GX16 2-Pin Aviation Socket Connector with Wire - 2Pin Male	1	4.13	4.13			or similar (i.e. 3256805896081706)
3256807407647961	Aliexpress.com	Mini Toggle Switch with Pre-soldered Wires	1	8.13	8.13			or similar (i.e. 3256802572149519, 3256802656883928)
2255799816383610	Aliexpress.com	USB Type C 5V 3A Raspberry Pi 4 Power Adapter w/ On/Off switch	1	4.3	4.3			choose correct plug! (alternates i.e. 2255799966978246)
3256808106088936	Aliexpress.com	High Pressure 2mm Hose Barb Bulkhead Stainless Pipe Fitting	1	14.08	14.08			or similar (i.e. 3256806717385152 – 2mm, 3256806351148650 – 2mm)
Nozzle / Needle Holder Option 1
5430-ALL	World Precision Instruments	Pico Nozzle Kit	1	165	165
75125-6	World Precision Instruments	Pico Nozzle Holder Six (Replacements) for 5430-ALL	1	110	110			recommended spare parts, not required for initial build
Nozzle / Needle Holder Option 2
MINJ-4	Tritech Research	microINJECTOR Brass Straight-Arm Needle Holder (2mm OD tubing)	1	64.86	64.86
3256805659100248	Aliexpress.com	10pcs Air Pneumatic Hose to Male Mini Barb Fitting – M-3AU-2(2-M3)	1	4.19	4.19			or similar (i.e. 3256805065662855 – M-3AU-2, 2251832826577734 –M-3AU-2)
2251832826577734	Aliexpress.com	10pcs Air Pneumatic Hose to Male Mini Barb Fitting – M-3AU-3(3-M3)	1	4.18	4.18			or similar (i.e. 3256805065662855 – M-3AU-3, 3256805659100248 –M-3AU-3)
2255799966485073	Aliexpress.com	Aluminum spacer M3 round Standoff rods -- M3 @ 8mm or 10mm	1	4.34	4.34			or similar (i.e. 3256801510162730 – M3 @ 8mm or 10mm)
Nozzle / Needle Holder Option 3 – for 1.0mm, 1.2mm, 1.5mm, and 2mm OD glass needles
2255799966485073	Aliexpress.com	Aluminum spacer M4 round Standoff rods – M4 @ 100mm	1	5.89	5.89			or similar (i.e. 3256801510162730 – M4 @ 100mm)
3256804935242351	Aliexpress.com	M4 Hole Through Air Out Allen Socket Grub Bolt Set Screw – M4 @ 10mm	1	3.94	3.94			or similar (i.e. 3256804936393647 – M4 @ 10mm)
2251832704009739	Aliexpress.com	1M PTFE Tube ID-1mm OD-2mm Teflon White For 3D Printer Parts Bowden Extruder	1	3.17	3.17			or similar (i.e. 3256804513259329 – ID 1mm x 2mm OD)
2251832826577734	Aliexpress.com	10pcs Air Pneumatic Hose to Male Mini Barb Fitting – M-4AU-3(3-M4)	1	4.9	4.9			or similar (i.e. 3256805065662855 – M-4AU-3, 3256805659100248 --M-4AU-3)						1.0mm
3256807154449345	Aliexpress.com	M4 Male To 3 mm Hose Barb Pipe Fitting -- 3-M4	1	3.86	3.86			or similar (i.e. 3256807022888198 – 3-M4)						1.5mm
3256807617965605	Aliexpress.com	Nitrile O-ring rubber sealing ring gasket grommet - OD2.5xID1.5xCS0.5mm	1	2.76	2.76			or similar (i.e. 3256807617459207 – OD2.5xID1.5xCS0.5mm)
3256807154449345	Aliexpress.com	M4 Male To 4 mm Hose Barb Pipe Fitting -- 4-M4	1	3.86	3.86			or similar (i.e. 3256807022888198 – 4-M4)						2.0mm – drill with 5/64” bit using pliers and lubricant (i.e. WD-40)
3256807617965605	Aliexpress.com	Nitrile O-ring rubber sealing ring gasket grommet – OD2.8xID1.8xCS0.5mm	1	2.76	2.76			or similar (i.e. 3256807617459207 – OD3xID2xCS0.5mm)
2251832826577734	Aliexpress.com	10pcs Air Pneumatic Hose to Male Mini Barb Fitting – M-4AU-3(3-M4)	0	4.9	0			or similar (i.e. 3256805065662855 – M-4AU-3, 3256805659100248 --M-4AU-3)						1.0mm
3256805896584962	Aliexpress.com	White Food Grade Silicone O Ring Gasket CS 1mm OD 3mm	1	2.14	2.14			or similar (i.e. 3256806249395345, 3256805862560600 – OD 3mm x CS 1mm)
2251832826577734	Aliexpress.com	10pcs Air Pneumatic Hose to Male Mini Barb Fitting – M-4AU-3(3-M4)	0	4.9	0			or similar (i.e. 3256805065662855 – M-4AU-3, 3256805659100248 --M-4AU-3)						1.2mm – drill with 1/16” bit using pliers and lubricant (i.e. WD-40)
3256805896584962	Aliexpress.com	White Food Grade Silicone O Ring Gasket CS 1mm OD 3mm	1	2.14	2.14			or similar (i.e. 3256806249395345, 3256805862560600 – OD 3mm x CS 1mm)
Tools
Variable Speed Drill
Heat Gun		optional but recommended for securing tubing to hose barbs
1/8” or 3.5mm regular drill bit		for pre-driliing holes
7/32” or 5.5mm regular drill bit		for 2mm hose barb bulkhead panel mount fitting
9/32” or 7.0mm regular drill bit		for PWM motor speed control module
15/64” or 6.0mm regular drill bit		for mini toggle switch – can substitute ¼” bit if needed
3/8” or 10mm regular drill bit		for USB C female connector
5/8” or 16mm spade drill bit		for GX16 connector
Philips Head Screwdriver
Mini Flat and philips head screwdrivers
Long-nose pliers
Wire stripper / cutter (for 18, 20, and 22 awg)
Metric ruler
Dremel (or similar) Rotary Tool with saw / cutting bits		for Pulse Generator ONLY
Pulse Generator Components
3256808314423511	Aliexpress.com	ZK-PP1K PMW Pulse Signal Generator	1	7.67	7.67			or similar (i.e. 3256805991480672)
3256808396064014	Aliexpress.com	USB C Female to Double Type C Male Splitter Cord	1	5.89	5.89			or similar (i.e. 3256808774845211)
3256806704434412	Aliexpress.com	USB Type C Connector Female Charging Jack Port	1	3.39	3.39			or similar (i.e. 3256805505525083, 3256805882089289)
3256807805945187	Aliexpress.com	Waterproof plastic junction box 115x90x55mm	1	6.69	6.69			or similar (i.e. 3256807801262118)
3256802784079131	Aliexpress.com	Foot Pedal Switch Nonslip Momentary SPDT 2M Wire 2Pin	1	9.59	9.59			or similar, or could use 3256801304197504 for no-plug version
3256805634243878	Aliexpress.com	GX16 2-Pin Aviation Socket Connector with Wire - 2Pin Male	3	4.13	12.39			or similar (i.e. 3256805896081706)
3256807459478411	Aliexpress.com	2 Pin 2.54mm Pitch JST-XH Connector Male 10cm wire	1	4.11	4.11			estimated shipping $6 to US
2255800808163287	Aliexpress.com	DC Pulse Trigger Switch F5305S MOSFET Module Board	1	3.97	3.97			or similar (3256807782187266)
3256808555671693	Aliexpress.com	2 Pin GX16 0.5 meter Aviation Connector Cable Female to Female Plug	1	6.63	6.63			or similar (3256809626266494)
3256806164419666	Aliexpress.com	Copper Wire Box (5 Colors Mix Kit) Heat Resistant Flexible Silicone 22 AWG	1	12.31	12.31			any 24 or 22 awg wire will suffice
3256805566912854	Aliexpress.com	Twist-on quick wire connector cap – 20 AWG / gray (pack)	1	3.4	3.4			or similar (i.e. 3256807066586373) or substitute electrical tape
