# Supplementary material for: A portable, ultra-low cost, open-source, pedal-controlled microinjector for laboratory use
Source: PLoS One. 2026 May 27;21(5):e0347487. doi: 10.1371/journal.pone.0347487 (PMC13215527; doi:10.1371/journal.pone.0347487)
Supplement: S1 File — (ZIP) [file pone.0347487.s004.zip]

Archive with 8 entries (8 files):
- Needle Diameters.csv
- Static Pressure Measurements.csv
- Microinjector Measured Injections.csv
- generate_continuous_plots_pressure.py
- generate_categorical_plots_all_data.py
- generate_continuous_plots_errors.py
- Viscosity Measurements.csv
- S4 Readme.pdf
