# Supplementary material for: A portable, ultra-low cost, open-source, pedal-controlled microinjector for laboratory use
Source: PLoS One. 2026 May 27;21(5):e0347487. doi: 10.1371/journal.pone.0347487 (PMC13215527; doi:10.1371/journal.pone.0347487)
Supplement: S1 File — (ZIP) [file pone.0347487.s004.zip › Needle Diameters.csv]

Needle	1mm 1	ID 1	OD 1		1mm 2	ID 2	OD 2		1mm 3	ID 3	OD 3		1mm 4	ID 4	OD 4		ID (micron)	Stdev		OD (micron)	Stdev
3	551	63	118		546	61	120		766	89	165		529	57	111		112.499410481404	0.914487799220924		214.792716762198	1.02352421334036
1	702	41	62		692	43	64		644	40	55		583	40	56		62.8164306547161	1.06059338472022		90.5658131669574	1.16824515323452
5	662	81	157		661	77	160		548	66	124		512	65	122		121.559435771795	1.08668452075294		235.944057940563	1.69410818960533
4	629	66	123		489	53	104		563	57	114		546	58	116		105.195840357112	0.748951358949401		205.792079308415	2.0800121428484
2	439	45	84		472	47	88		454	43	86		464	47	82		99.5221814458004	0.855890805127761		185.984023056499	1.62364823560243
