# Supplementary material for: A portable, ultra-low cost, open-source, pedal-controlled microinjector for laboratory use
Source: PLoS One. 2026 May 27;21(5):e0347487. doi: 10.1371/journal.pone.0347487 (PMC13215527; doi:10.1371/journal.pone.0347487)
Supplement: S1 File — (ZIP) [file pone.0347487.s004.zip › Static Pressure Measurements.csv]

Needle	Needle Diameter (microns)	Load	Setting	Pressure (psi)
3	112.5	Air	High	13.44
3	112.5	Air	Medium	6.14
3	112.5	Air	Low	1.68
1	62.8	Air	High	13.61
1	62.8	Air	Medium	5.78
1	62.8	Air	Low	1.34
5	121.6	Air	High	12.82
5	121.6	Air	Medium	6.77
5	121.6	Air	Low	0.48
4	105.2	Air	High	13.13
4	105.2	Air	Medium	6.6
4	105.2	Air	Low	1.8
2	99.5	Air	High	13.42
2	99.5	Air	Medium	6.24
2	99.5	Air	Low	1.46
3	112.5	Loaded	High	12.55
3	112.5	Loaded	Medium	5.98
3	112.5	Loaded	Low	1.51
1	62.8	Loaded	High	13.3
1	62.8	Loaded	Medium	6.79
1	62.8	Loaded	Low	1.73
5	121.6	Loaded	High	12.43
5	121.6	Loaded	Medium	6.53
5	121.6	Loaded	Low	0.82
4	105.2	Loaded	High	12.29
4	105.2	Loaded	Medium	6.05
4	105.2	Loaded	Low	1.56
2	99.5	Loaded	High	13.15
2	99.5	Loaded	Medium	5.64
2	99.5	Loaded	Low	1.25
3	112.5	Air	High	13.32
3	112.5	Air	Medium	7.1
3	112.5	Air	Low	1.49
1	62.8	Air	High	13.54
1	62.8	Air	Medium	6.77
1	62.8	Air	Low	1.8
5	121.6	Air	High	12.79
5	121.6	Air	Medium	6.67
5	121.6	Air	Low	1.13
4	105.2	Air	High	13.2
4	105.2	Air	Medium	6.31
4	105.2	Air	Low	1.34
2	99.5	Air	High	13.51
2	99.5	Air	Medium	6.74
2	99.5	Air	Low	1.61
3	112.5	Loaded	High	12.72
3	112.5	Loaded	Medium	5.76
3	112.5	Loaded	Low	1.32
1	62.8	Loaded	High	13.27
1	62.8	Loaded	Medium	5.57
1	62.8	Loaded	Low	1.32
5	121.6	Loaded	High	12.53
5	121.6	Loaded	Medium	6.0
5	121.6	Loaded	Low	0.74
4	105.2	Loaded	High	12.26
4	105.2	Loaded	Medium	5.9
4	105.2	Loaded	Low	1.34
2	99.5	Loaded	High	12.98
2	99.5	Loaded	Medium	6.05
2	99.5	Loaded	Low	1.78
3	112.5	Air	High	13.54
3	112.5	Air	Medium	7.94
3	112.5	Air	Low	1.8
1	62.8	Air	High	13.56
1	62.8	Air	Medium	7.13
1	62.8	Air	Low	1.94
5	121.6	Air	High	12.86
5	121.6	Air	Medium	5.81
5	121.6	Air	Low	1.22
4	105.2	Air	High	13.3
4	105.2	Air	Medium	6.38
4	105.2	Air	Low	1.49
2	99.5	Air	High	13.46
2	99.5	Air	Medium	5.93
2	99.5	Air	Low	1.92
3	112.5	Loaded	High	12.19
3	112.5	Loaded	Medium	6.1
3	112.5	Loaded	Low	1.7
1	62.8	Loaded	High	13.32
1	62.8	Loaded	Medium	6.36
1	62.8	Loaded	Low	1.7
5	121.6	Loaded	High	12.6
5	121.6	Loaded	Medium	5.81
5	121.6	Loaded	Low	0.89
4	105.2	Loaded	High	12.41
4	105.2	Loaded	Medium	6.77
4	105.2	Loaded	Low	1.3
2	99.5	Loaded	High	13.27
2	99.5	Loaded	Medium	5.81
2	99.5	Loaded	Low	1.63
