# Supplementary material for: A portable, ultra-low cost, open-source, pedal-controlled microinjector for laboratory use
Source: PLoS One. 2026 May 27;21(5):e0347487. doi: 10.1371/journal.pone.0347487 (PMC13215527; doi:10.1371/journal.pone.0347487)
Supplement: S1 File — (ZIP) [file pone.0347487.s004.zip › Microinjector Measured Injections.csv]

Viscosity	Pressure	Inject Time (ms)	Volume Dispensed (nL)
Low	High	1	0.0
Low	High	2	25.5959004668264
Low	High	4	60.2049764977081
Low	High	8	142.193656724791
Low	High	12	176.560004748671
Low	High	16	745.51469765625
Low	Medium	25	0.0
Low	Medium	50	266.485804057423
Low	Medium	75	641.481421551724
Low	Medium	125	817.168091906866
Low	Medium	100	753.697971206113
Low	Low	150	0.0
Low	Low	250	329.594146646574
Low	Low	325	667.08487116707
Low	Low	500	1318.75233510266
Low	Low	500	878.929491354415
Low	Low	750	1888.26551125587
Low	Low	750	1660.5453325646
Low	Low	1000	1999.31230455764
Low	Low	1000	1826.84746534033
High	High	750	49.1497961555374
High	High	625	44.6905434871063
High	High	500	23.6987618710586
High	High	1500	110.135563981414
High	High	3000	226.431610180101
High	High	400	0.0
Low	High	1	0.0
Low	High	2	26.2053013795789
Low	High	4	64.648432221058
Low	High	8	103.358257680771
Low	High	12	212.250594891188
Low	High	16	782.366197258777
Low	Medium	25	0.0
Low	Medium	50	259.900789243113
Low	Medium	75	477.708908699434
Low	Medium	125	947.975567610362
Low	Medium	100	563.79978518139
Low	Low	150	0.0
Low	Low	250	378.361375491187
Low	Low	325	598.956617657107
Low	Low	500	1057.5141568725
Low	Low	750	1159.33291736789
Low	Low	750	1475.17192542914
Low	Low	1000	2238.38456058204
Low	Low	1000	1829.36378380972
High	High	750	56.8540375375009
High	High	625	44.6905434871063
High	High	500	22.437502789553
High	High	1500	113.46361473943
High	High	3000	215.445931566466
High	High	400	0.0
Low	High	1	23.641054260581
Low	High	2	31.955179014831
Low	High	4	63.9327734523196
Low	High	8	126.844624988094
Low	High	12	204.76010099653
Low	High	16	834.405358625962
Low	Medium	25	62.7058121717943
Low	Medium	50	317.956208634592
Low	Medium	75	454.302726204204
Low	Medium	125	982.724839040042
Low	Medium	100	683.17332009272
Low	Low	150	0.0
Low	Low	250	394.197745264844
Low	Low	325	538.848305972989
Low	Low	500	946.293223938136
Low	Low	500	914.131982095362
Low	Low	750	1754.01713352217
Low	Low	750	1615.45314819599
Low	Low	1000	1926.7049877751
High	High	750	47.9120847306017
High	High	625	49.6193186188204
High	High	500	25.1016242041312
High	High	1500	92.5876862480103
High	High	3000	185.205918431412
High	High	400	0.0
Low	High	1	0.0
Low	High	2	22.690221833947
Low	High	4	79.8292906184857
Low	High	8	171.645306005982
Low	High	12	260.334457111908
Low	High	16	744.065220361305
Low	Medium	25	0.0
Low	Medium	50	377.332916839559
Low	Medium	75	622.774475011473
Low	Medium	125	990.560482065973
Low	Low	150	425.776711974077
Low	Low	250	319.255932304496
Low	Low	325	487.911603939276
Low	Low	500	1074.91349529592
High	High	750	57.7180659903663
High	High	625	42.3535418178093
High	High	500	26.066967506658
High	High	1500	86.8407558360457
High	High	3000	194.552130981163
High	High	400	0.0
Low	High	8	153.085160089813
Low	High	12	222.519046207935
Low	High	16	665.859269075297
Low	Medium	25	66.2118716939897
Low	Medium	75	650.338042815698
Low	Medium	125	1073.2904308874
Low	Low	150	126.633323573781
Low	Low	250	261.732952032514
Low	Low	325	640.209292072063
Low	Low	500	1363.80837888604
Low	Low	500	921.660828281156
High	High	750	64.7598093699749
High	High	625	42.0264888910266
High	High	500	23.2430290560881
High	High	1500	102.529337849945
High	High	3000	201.156741431652
High	High	400	29.8619293908325
High	High	625	46.7608260789902
High	High	500	28.7963257840334
