# Supplementary material for: A portable, ultra-low cost, open-source, pedal-controlled microinjector for laboratory use
Source: PLoS One. 2026 May 27;21(5):e0347487. doi: 10.1371/journal.pone.0347487 (PMC13215527; doi:10.1371/journal.pone.0347487)
Supplement: S1 File — (ZIP) [file pone.0347487.s004.zip › generate_continuous_plots_pressure.py]

#!/usr/bin/env python3
import sys
import numpy as np
import pandas as pd
import matplotlib.pyplot as plt
import matplotlib as mpl
from matplotlib.ticker import MaxNLocator

# ---- Global font ----
mpl.rcParams["font.family"] = "Arial"
mpl.rcParams["axes.unicode_minus"] = False

# ---- Global font sizes ----
mpl.rcParams["font.size"] = 14
mpl.rcParams["axes.titlesize"] = 14
mpl.rcParams["axes.labelsize"] = 14
mpl.rcParams["xtick.labelsize"] = 14
mpl.rcParams["ytick.labelsize"] = 14
mpl.rcParams["legend.fontsize"] = 14

# Boxes (lighter)
LOAD_BOX_COLORS = {
    "Air": "#D3D3D3",      # light gray
    "Loaded": "#40E0D0",   # turquoise
}

# Points (darker than boxes)
LOAD_POINT_COLORS = {
    "Air": "#6E6E6E",      # darker gray
    "Loaded": "#008B8B",   # dark cyan
}

SETTING_ORDER = ["Low", "Medium", "High"]
LOAD_ORDER = ["Air", "Loaded"]


def padded_ylim_asymmetric(y: pd.Series, top_frac: float = 0.25, bottom_frac: float = 0.50):
    y = pd.to_numeric(y, errors="coerce").dropna()
    if y.empty:
        return None

    ymin = float(y.min())
    ymax = float(y.max())

    if np.isclose(ymin, ymax):
        pad = max(1.0, abs(ymin) * max(top_frac, bottom_frac))
        lo, hi = ymin - pad, ymax + pad
    else:
        rng = ymax - ymin
        lo = ymin - rng * bottom_frac
        hi = ymax + rng * top_frac

    # If values are all positive-ish, allow a clean 0 baseline
    if ymin >= 0:
        lo = min(lo, 0.0)

    return (lo, hi)

def fixed_ylim(y: pd.Series, margin: float = 2.5):
    y = pd.to_numeric(y, errors="coerce").dropna()
    if y.empty:
        return None

    ymin = float(y.min()) - margin
    ymax = float(y.max()) + margin

    # allow clean zero baseline if everything is positive
    #if ymin < 0:
    #    ymin = 0

    return (ymin, ymax)


def main():
    if len(sys.argv) < 2:
        print("Usage: python3 generate_continuous_plots_pressure.py.py melted_input.csv")
        sys.exit(1)

    infile = sys.argv[1]
    df = pd.read_csv(infile)

    required = {"Needle Diameter (microns)", "Pressure (psi)", "Load", "Setting"}
    missing = sorted(required - set(df.columns))
    if missing:
        raise ValueError(
            f"Missing required columns in melted CSV: {missing}\n"
            f"Found columns: {list(df.columns)}"
        )

    # Cleanup / types
    df["Setting"] = df["Setting"].astype(str).str.strip()
    df["Load"] = df["Load"].astype(str).str.strip()
    df["Needle Diameter (microns)"] = pd.to_numeric(df["Needle Diameter (microns)"], errors="coerce")
    df["Pressure (psi)"] = pd.to_numeric(df["Pressure (psi)"], errors="coerce")
    df = df.dropna(subset=["Needle Diameter (microns)", "Pressure (psi)", "Setting", "Load"])

    diameters = sorted(df["Needle Diameter (microns)"].unique())

    settings_present = list(df["Setting"].dropna().unique())
    settings = [s for s in SETTING_ORDER if s in settings_present] + [
        s for s in settings_present if s not in SETTING_ORDER
    ]
    if not settings:
        raise ValueError("No Setting values found to plot.")

    rng = np.random.default_rng(0)  # deterministic jitter

    for setting in settings:
        sub = df[df["Setting"] == setting].copy()
        if sub.empty:
            continue

        fig, ax = plt.subplots(figsize=(5.2, 4.0))

        base_positions = np.arange(len(diameters), dtype=float)
        offset = 0.18
        box_width = 0.28
        jitter_width = 0.06

        # ---- Boxplots per Load ----
        for load in LOAD_ORDER:
            load_df = sub[sub["Load"] == load]
            if load_df.empty:
                continue

            data_by_diam = []
            positions = []

            for i, d in enumerate(diameters):
                ys = load_df.loc[load_df["Needle Diameter (microns)"] == d, "Pressure (psi)"].dropna().to_numpy()
                if ys.size == 0:
                    continue
                data_by_diam.append(ys)
                positions.append(base_positions[i] + (-offset if load == "Air" else offset))

            if data_by_diam:
                bp = ax.boxplot(
                    data_by_diam,
                    positions=positions,
                    widths=box_width,
                    patch_artist=True,
                    manage_ticks=False,
                    showfliers=False,
                    medianprops=dict(color="black", linewidth=1.2),
                    whiskerprops=dict(color="black", linewidth=1.0),
                    capprops=dict(color="black", linewidth=1.0),
                    boxprops=dict(color="black", linewidth=1.0),
                )
                for patch in bp["boxes"]:
                    patch.set_facecolor(LOAD_BOX_COLORS.get(load, "white"))
                    patch.set_alpha(0.35)  # lighter boxes so points pop

        # ---- Jitter overlay (bigger + darker) ----
        for load in LOAD_ORDER:
            load_df = sub[sub["Load"] == load]
            if load_df.empty:
                continue

            for i, d in enumerate(diameters):
                ys = load_df.loc[load_df["Needle Diameter (microns)"] == d, "Pressure (psi)"].dropna().to_numpy()
                if ys.size == 0:
                    continue

                center = base_positions[i] + (-offset if load == "Air" else offset)
                xs = center + rng.uniform(-jitter_width, jitter_width, size=ys.size)

                ax.scatter(
                    xs,
                    ys,
                    s=18,  # bigger points
                    color=LOAD_POINT_COLORS.get(load, "black"),
                    edgecolors="none",
                    alpha=0.95,  # darker/less transparent than boxes
                    zorder=3,
                )

        # ---- Labels ----
        ax.set_title(f"Setting: {setting}")
        ax.set_xlabel("Needle Diameter (microns)")
        ax.set_ylabel("Pressure (psi)")

        ax.set_xticks(base_positions)
        ax.set_xticklabels([str(int(d)) if float(d).is_integer() else str(d) for d in diameters])

        # ---- Y limits: more bottom room (uniform across all plots) ----
        ylim = fixed_ylim(sub["Pressure (psi)"], margin=1.4) #ylim = padded_ylim_asymmetric(sub["Pressure (psi)"], top_frac=0.25, bottom_frac=0.50)
        if ylim is not None:
            ax.set_ylim(*ylim)

        # ---- Reduce y tick marks by ~50% ----
        # (keeps things clean even when y-range expands)
        ax.yaxis.set_major_locator(MaxNLocator(nbins=4))  # fewer ticks than default

        # Style
        ax.spines["top"].set_visible(False)
        ax.spines["right"].set_visible(False)

        handles = [
            mpl.patches.Patch(facecolor=LOAD_BOX_COLORS["Air"], edgecolor="black", alpha=0.35, label="Air"),
            mpl.patches.Patch(facecolor=LOAD_BOX_COLORS["Loaded"], edgecolor="black", alpha=0.35, label="Loaded"),
        ]
        ax.legend(handles=handles, frameon=False, loc="best")

        plt.tight_layout()
        safe_setting = str(setting).lower().replace(" ", "_")
        outname = f"pressure_boxjitter_{safe_setting}.png"
        fig.savefig(outname, dpi=200, bbox_inches="tight")
        print(f"Saved {outname}")
        plt.close(fig)


if __name__ == "__main__":
    main()
