# Supplementary material for: A portable, ultra-low cost, open-source, pedal-controlled microinjector for laboratory use
Source: PLoS One. 2026 May 27;21(5):e0347487. doi: 10.1371/journal.pone.0347487 (PMC13215527; doi:10.1371/journal.pone.0347487)
Supplement: S1 File — (ZIP) [file pone.0347487.s004.zip › generate_categorical_plots_all_data.py]

#!/usr/bin/env python3
"""
Boxplot generator with debug prints.
"""

import sys
import pandas as pd
import numpy as np
import matplotlib.pyplot as plt
import matplotlib.transforms as mtransforms
import matplotlib as mpl

# ---- Global font ----
mpl.rcParams["font.family"] = "Arial"
mpl.rcParams["axes.unicode_minus"] = False

# ---- Global font sizes ----
mpl.rcParams["font.size"] = 12
mpl.rcParams["axes.titlesize"] = 12
mpl.rcParams["axes.labelsize"] = 12
mpl.rcParams["xtick.labelsize"] = 12
mpl.rcParams["ytick.labelsize"] = 12
mpl.rcParams["legend.fontsize"] = 12

def get_inject_time_order(sub):
    col = "Inject Time (ms)"
    tmp = sub[[col]].drop_duplicates()
    tmp["_num"] = pd.to_numeric(tmp[col], errors="coerce")
    if tmp["_num"].notna().any():
        tmp = tmp.sort_values(by=["_num", col], na_position="last")
    else:
        tmp = tmp.astype({col: "string"}).sort_values(by=[col])
    return tmp[col].astype(str).tolist()

def fmt_xtick(val):
    try:
        f = float(val)
        return str(int(f)) if f.is_integer() else f"{f:g}"
    except:
        s = str(val)
        return s[:-2] if s.endswith(".0") else s

def melt_data(raw):
    id_cols = [c for c in raw.columns if c in ["Viscosity", "Pressure", "Inject Time (ms)"]]
    droplet_cols = [c for c in raw.columns if "Droplet" in c or "Volume Dispensed" in c]
    long_df = raw.melt(
        id_vars=id_cols,
        value_vars=droplet_cols,
        var_name="Droplet_Column",
        value_name="Volume Dispensed (nL)"
    )
    long_df["Volume Dispensed (nL)"] = pd.to_numeric(long_df["Volume Dispensed (nL)"], errors="coerce")
    long_df = long_df.dropna(subset=["Volume Dispensed (nL)"])
    return long_df[["Viscosity","Pressure","Inject Time (ms)","Volume Dispensed (nL)"]]

def main():
    if len(sys.argv) < 2:
        print("Usage: python3 make_boxplots.py input.csv")
        sys.exit(1)

    infile = sys.argv[1]
    df = pd.read_csv(infile)
    #df = melt_data(raw)   # <<<< use melted data for plotting

    if "Droplet" in df.columns:
        df = df.rename(columns={"Droplet": "Volume Dispensed (nL)"})

    df["Viscosity"] = df["Viscosity"].astype(str).str.strip()
    df["Pressure"] = df["Pressure"].astype(str).str.strip()
    df["Volume Dispensed (nL)"] = pd.to_numeric(df["Volume Dispensed (nL)"], errors="coerce")
    df = df.dropna(subset=["Volume Dispensed (nL)"])

    #print("Unique viscosities:", df["Viscosity"].unique())
    #print("Unique pressures:", df["Pressure"].unique())

    combos = df.groupby(["Viscosity", "Pressure"]).size().reset_index().iloc[:, :2].values.tolist()

    figsize = (2.4, 3.35)
    box_width = 0.75
    jitter = 0.10
    point_size = 27
    alpha_val = 0.6

    for viscosity, pressure in combos:
        sub = df[(df["Viscosity"] == viscosity) & (df["Pressure"] == pressure)].copy()
        if sub.empty:
            continue

        # Force Inject Time numeric so groupby merges correctly
        sub["Inject Time (ms)"] = pd.to_numeric(sub["Inject Time (ms)"], errors="coerce")

        # NEW: group directly by Inject Time (ms)
        grouped = (
            sub.groupby("Inject Time (ms)")["Volume Dispensed (nL)"]
            .apply(lambda g: g.dropna().values)
        )

        data_arrays = grouped.tolist()
        xticklabels = [fmt_xtick(val) for val in grouped.index]

        #print(f"{viscosity}, {pressure}:")
        #print(grouped.apply(len))  # DEBUG: show counts per inject time
        #
        #if not data_arrays:
        #    print(f"Skipping {viscosity}, {pressure} (no data arrays)")
        #    continue

        panel_max = max(float(np.nanmax(arr)) for arr in data_arrays)
        y_min, y_max = 0.0, (panel_max * 1.10 if panel_max > 0 else 1.0)
        positions = np.arange(1, len(data_arrays) + 1)

        fig, ax = plt.subplots(figsize=figsize)
        ax.boxplot(
            data_arrays,
            positions=positions,
            widths=box_width,
            showfliers=False,
            patch_artist=True,
            medianprops=dict(color="black"),
            boxprops=dict(facecolor="white", edgecolor="black"),
            whiskerprops=dict(color="black"),
            capprops=dict(color="black"),
            meanline=True,
            showmeans=True,
            meanprops=dict(color="#46bef4")  # blue mean line
        )

        ax.spines['top'].set_visible(False)
        ax.spines['right'].set_visible(False)

        labels = ax.set_xticklabels(xticklabels, rotation=45, ha="right")
        for lab in labels:
            x, y = lab.get_position()
            lab.set_position((x, y + 0.015))

        for lab in ax.get_xticklabels():
            trans = lab.get_transform()
            # shift by +3 points horizontally, +0 vertically
            lab.set_transform(trans + mtransforms.Affine2D().translate(+15, 0))

        ax.set_xticks(positions)
        ax.set_xlabel("Inject Time (ms)")
        ax.set_ylabel("Volume Dispensed (nL)")
        ax.set_ylim(y_min, y_max)
        ax.grid(False)

        # Overlay jittered scatter points
        rng = np.random.default_rng(42)
        for i, arr in enumerate(data_arrays):
            #print(f" -> plotting {len(arr)} scatter points for Inject Time={xticklabels[i]}")
            x = positions[i] + rng.uniform(-jitter, jitter, size=len(arr))
            ax.scatter(x, arr, s=point_size, marker="o", c="black",
                       edgecolors="none", linewidths=0, alpha=alpha_val)

        plt.tight_layout()

        safe_visc = viscosity.lower().replace(" ", "_")
        safe_press = pressure.lower().replace(" ", "_")
        fname = f"boxplot_{safe_visc}_viscosity_{safe_press}_pressure.png"
        fig.savefig(fname, dpi=200, bbox_inches="tight")
        print(f"Saved {fname}")
        plt.close(fig)

if __name__ == "__main__":
    main()
