# Supplementary material for: A portable, ultra-low cost, open-source, pedal-controlled microinjector for laboratory use
Source: PLoS One. 2026 May 27;21(5):e0347487. doi: 10.1371/journal.pone.0347487 (PMC13215527; doi:10.1371/journal.pone.0347487)
Supplement: S1 File — (ZIP) [file pone.0347487.s004.zip › generate_continuous_plots_errors.py]

#!/usr/bin/env python3
import sys
import pandas as pd
import numpy as np
import matplotlib.pyplot as plt
import matplotlib as mpl

# ---- Global font ----
mpl.rcParams["font.family"] = "Arial"
mpl.rcParams["axes.unicode_minus"] = False

# ---- Global font sizes ----
mpl.rcParams["font.size"] = 12
mpl.rcParams["axes.titlesize"] = 12
mpl.rcParams["axes.labelsize"] = 12
mpl.rcParams["xtick.labelsize"] = 12
mpl.rcParams["ytick.labelsize"] = 12
mpl.rcParams["legend.fontsize"] = 12

def melt_data(raw):
    id_cols = ["Viscosity", "Pressure", "Inject Time (ms)"]
    droplet_cols = [c for c in raw.columns if "Droplet" in c or "Volume Dispensed" in c]
    long_df = raw.melt(
        id_vars=id_cols,
        value_vars=droplet_cols,
        var_name="Droplet_Column",
        value_name="Volume Dispensed (nL)"
    )
    long_df["Volume Dispensed (nL)"] = pd.to_numeric(long_df["Volume Dispensed (nL)"], errors="coerce")
    return long_df.dropna(subset=["Volume Dispensed (nL)"])

def main():
    if len(sys.argv) < 2:
        print("Usage: python3 make_continuous_plots.py input.csv")
        sys.exit(1)

    infile = sys.argv[1]
    df = pd.read_csv(infile)
    #df = melt_data(raw)

    # manually remove points for Low Viscosity, High Pressure, 24ms Injection Time -- massive errors and top end of range
    df = df[~((df["Viscosity"] == "Low") &
          (df["Pressure"] == "High") &
          (df["Inject Time (ms)"] == 24))]

    df["Viscosity"] = df["Viscosity"].astype(str).str.strip()
    df["Pressure"] = df["Pressure"].astype(str).str.strip()
    df["Inject Time (ms)"] = pd.to_numeric(df["Inject Time (ms)"], errors="coerce")

    combos = df.groupby(["Viscosity", "Pressure"]).size().reset_index().iloc[:, :2].values.tolist()

    for viscosity, pressure in combos:
        sub = df[(df["Viscosity"] == viscosity) & (df["Pressure"] == pressure)]

        agg = sub.groupby("Inject Time (ms)")["Volume Dispensed (nL)"].agg(
            mean="mean",
            std="std",
            n="count",
            max="max",
            min="min"
        ).reset_index()

        agg["se"] = agg["std"] / np.sqrt(agg["n"])
        agg["rsd"] = agg["std"] / agg["mean"] * 100
        agg["max_err"] = np.maximum(
            np.abs(agg["max"] - agg["mean"]),
            np.abs(agg["min"] - agg["mean"])
        ) / agg["mean"] * 100

        fig, ax1 = plt.subplots(figsize=(3,4))

        # Mean ± SE (smaller circles, no connecting line)
        ax1.errorbar(
            agg["Inject Time (ms)"], agg["mean"], yerr=agg["se"],
            fmt="o", markersize=6, color="black", ecolor="black", capsize=10
        )
        ax1.set_xlabel("Inject Time (ms)")
        ax1.set_ylabel("Volume Dispensed (nL)")

        # Second axis: error metrics
        ax2 = ax1.twinx()
        ax2.scatter(agg["Inject Time (ms)"], agg["rsd"], marker="o", color="green", s=20)
        ax2.scatter(agg["Inject Time (ms)"], agg["max_err"], marker="s", color="magenta", s=20)
        ax2.set_ylabel("Error (%)")
        ax2.set_yscale("log")

        # Remove title, legend
        # No plt.title()
        # No legend

        ax1.spines['top'].set_visible(False)
        ax2.spines['top'].set_visible(False)  # also hide for the twin axis

        plt.tight_layout()

        safe_visc = viscosity.lower().replace(" ", "_")
        safe_press = pressure.lower().replace(" ", "_")
        fname = f"continuous_{safe_visc}_viscosity_{safe_press}_pressure.png"
        fig.savefig(fname, dpi=200, bbox_inches="tight")
        print(f"Saved {fname}")
        plt.close(fig)

if __name__ == "__main__":
    main()
