# Supplementary material for: A portable, ultra-low cost, open-source, pedal-controlled microinjector for laboratory use
Source: PLoS One. 2026 May 27;21(5):e0347487. doi: 10.1371/journal.pone.0347487 (PMC13215527; doi:10.1371/journal.pone.0347487)
Supplement: S1 File — (ZIP) [file pone.0347487.s004.zip › Viscosity Measurements.csv]

Material	Zahn #2 Efflux Time (s)	Kinematic Viscosity (cSt)	Density (g/mL)	Static Viscosity (cP)
Syrup	43.18	102.13	1.39833333333333	142.811783333333
Syrup	39.13	87.955	1.39833333333333	122.990408333333
Syrup	44.21	105.735	1.39833333333333	147.852775
Syrup	43.43	103.005	1.39833333333333	144.035325
Syrup	45.16	109.06	1.39833333333333	152.502233333333
Syrup Average				142.038505
Syrup Standard Error				5.05326915166104
